# Supplementary material for: Cross-sectional and longitudinal association of seven DNAm-based predictors with metabolic syndrome and type 2 diabetes
Source: Clin Epigenetics. 2025 Apr 8;17:58. doi: 10.1186/s13148-025-01862-8 (PMC11978091; doi:10.1186/s13148-025-01862-8)
Supplement: Supplementary file 2 — Tables S1–S7 present the results of all conductedanalyses not shown in the main tables and an overview of the DNAmbasedpredictors examined in this paper. [file 13148_2025_1862_MOESM2_ESM.xlsx]

## Sheet: README
Additional file 2	Cross-sectional and longitudinal association of seven DNAm-based predictors with Metabolic Syndrome and Type 2 Diabetes
Table S1	Cross-sectional association between Metabolic Syndrome (MetS) and DNAm-based predictors in F4 and FF4 under (i) crude model, (ii) fully adjusted model, (iii) fully adjusted + leukocyte count model, and (iv) fully adjusted model after outliers removal
Table S2	Cross-sectional association between Metabolic Syndrome (MetS) score and DNAm-based predictors in F4 and FF4 under (i) crude model, (ii) fully adjusted model, (iii) fully adjusted + leukocyte count model, and (iv) fully adjusted model after outliers removal
Table S3	Cross-sectional association between Type 2 diabetes (T2D) and DNAm-based predictors in F4 and FF4 under (i) crude model, (ii) fully adjusted model, (iii) fully adjusted + leukocyte count model, and (iv) fully adjusted model after outliers removal
Table S4	Cross-sectional association between metabolic traits and GrimAge components in F4 and FF4 under the fully adjusted model
Table S5	Longitudinal association between time-to-incident Type 2 diabetes (T2D) and DNAm-based predictors under (i) crude model, (ii) fully adjusted model, (iii) fully adjusted + leukocyte count model, and (iv) fully adjusted model after outliers removal
Table S6	C-statistic of models for prediction of incidence of T2D at 8 Years
Table S7	Overview of the seven DNAm-based predictors selected in this paper

## Sheet: S1
Cross-sectional association between Metabolic Syndrome (MetS) and DNAm-based predictors under (i) crude model, (ii) fully adjusted model, (iii) fully adjusted + leukocyte count model, and (iv) fully adjusted model after outliers removal
	F4 subsample (n = 1722)
	Crude model					Fully adjusted model					Fully adjusted + leukocyte count model					Fully adjusted model + Outliers removed
DNAm-based predictor	OR	Lower CI	Upper CI	p	Na	OR	Lower CI	Upper CI	p	Nb	OR	Lower CI	Upper CI	p	Nb	OR	Lower CI	Upper CI	p	Nc
HorvathAA difference	1.03374	1.00868	1.05942	0.00804025	1721	1.03027	1.00499	1.0562	0.018651	1719	1.02602	1.00004	1.05267	0.0496646	1719	1.02682	1.00019	1.05415	0.0483746	1699
HannumAA difference	1.01023	0.992281	1.02851	0.265713	1721	1.00921	0.991055	1.0277	0.322172	1719	1.00175	0.982457	1.02142	0.860166	1719	1.01388	0.992084	1.03615	0.213815	1669
GrimAA difference	1.05747	1.03196	1.08361	7.2778e-06	1721	1.09191	1.05886	1.12598	2.04227e-08	1719	1.08932	1.05266	1.12726	9.65974e-07	1719	1.09768	1.06206	1.1345	3.06791e-08	1683
PhenoAA difference	1.02642	1.01173	1.04132	0.000391489	1721	1.0265	1.01157	1.04166	0.000467436	1719	1.02126	1.00536	1.03742	0.00861158	1719	1.02918	1.01353	1.04506	0.000233278	1705
IEAA	1.03007	1.00456	1.05623	0.0205871	1721	1.02652	1.00079	1.05291	0.0432447	1719	-	-	-	-	-	1.02046	0.992563	1.04915	0.152075	1689
EEAA	1.01242	0.997317	1.02774	0.107486	1721	1.01174	0.996444	1.02727	0.133196	1719	-	-	-	-	-	1.00817	0.990388	1.02627	0.370084	1672
Mortality Risk Score (MRS)d	1.15843	1.02628	1.30758	0.0173198	1470	1.21859	1.06506	1.39427	0.00401096	1468	-	-	-	-	-	1.19029	1.04111	1.36085	0.0107801	1440
MRS (modified)d	1.241	1.10597	1.39252	0.000239053	1676	1.26597	1.11868	1.43265	0.000186158	1674	-	-	-	-	-	1.25282	1.10845	1.41599	0.000308307	1639
	FF4 subsample (n = 1872)
	Crude model					Fully adjusted model					Fully adjusted + leukocyte count model					Fully adjusted model + Outliers removed
DNAm-based predictor	OR	Lower CI	Upper CI	p	Ne	OR	Lower CI	Upper CI	p	Ne	OR	Lower CI	Upper CI	p	Ne	OR	Lower CI	Upper CI	p	Nf
HorvathAA difference	1.00865	0.983319	1.03463	0.506993	1864	1.00566	0.98006	1.03192	0.668003	1864	1.00342	0.9775	1.03002	0.798408	1864	1.00514	0.977544	1.03351	0.718274	1841
HannumAA difference	1.01499	0.986556	1.04424	0.304744	1864	1.01076	0.982128	1.04023	0.465371	1864	0.996113	0.965463	1.02774	0.807061	1864	1.01893	0.98791	1.05093	0.234477	1847
GrimAA difference	1.05583	1.02968	1.08265	2.18516e-05	1864	1.08027	1.04511	1.11662	4.80188e-06	1864	1.07452	1.0368	1.11361	8.08391e-05	1864	1.09498	1.05619	1.1352	8.1886e-07	1817
PhenoAA difference	1.03877	1.01977	1.05813	5.39347e-05	1864	1.03669	1.01743	1.05632	0.000165529	1864	1.03065	1.00995	1.05178	0.00353557	1864	1.0442	1.02315	1.06567	3.13425e-05	1837
IEAA	1.00459	0.979191	1.03066	0.72576	1864	1.00146	0.975782	1.02782	0.912108	1864	-	-	-	-	-	1.00324	0.974538	1.03279	0.82711	1835
EEAA	1.02089	0.997754	1.04457	0.0771032	1864	1.018	0.994711	1.04184	0.130794	1864	-	-	-	-	-	1.02344	0.997763	1.04979	0.0738896	1837
MRS (modified)d	1.16072	1.0303	1.30764	0.0142509	1864	1.15106	1.01402	1.30662	0.0296154	1864	-	-	-	-	-	1.161	1.02134	1.31977	0.0224396	1837
Note: Odd Ratios (ORs) and the corresponding 95% confidence intervals (CI) were generated using logistic regression.
Crude model adjusted for chronological age, sex and technical covariates. Fully adjusted model included additionally physical activity level, smoking status and alcohol consumption.
Shown in bold are statistically significant associations (p < 0.05).
a 1 NA in MetS; additional NAs in MRS and MRS (modified) due to missing values in the required CpGs
b 1 NA in MetS; 2 NAs in the three additional covariates in the fully adjusted model; additional NAs in MRS and MRS (modified) due to missing values in the required CpGs
c 1 NA in MetS; additional NAs in each predictor due to outliers removal (no. of outliers, range = 14 - 47); additional NAs in MRS and MRS (modified) due to missing values in the required CpGs
d The coefficients of MRS & MRS (modified) were standardized to its standard deviation.
e 8 NAs in MetS (no missing values in the required CpGs for MRS (modified))
f 8 NAs in MetS; additional NAs in each predictor due to outliers removal (no. of outliers, range = 17 - 47)

## Sheet: S2
Cross-sectional association between Metabolic Syndrome (MetS) score and DNAm-based predictors under (i) crude model, (ii) fully adjusted model, (iii) fully adjusted + leukocyte count model, and (iv) fully adjusted model after outliers removal
	F4 subsample (n = 1722)
	Crude model					Fully adjusted model					Fully adjusted + leukocyte count model					Fully adjusted model + Outliers removed
DNAm-based predictor	OR	Lower CI	Upper CI	p	Na	OR	Lower CI	Upper CI	p	Nb	OR	Lower CI	Upper CI	p	Nb	OR	Lower CI	Upper CI	p	Nc
HorvathAA difference	1.02295	1.00238	1.04394	0.0285368	1709	1.01928	0.998685	1.04031	0.0667039	1708	1.0154	0.994491	1.03675	0.149995	1708	1.0178	0.995853	1.04023	0.112666	1689
HannumAA difference	1.00983	0.994667	1.02523	0.205033	1709	1.00882	0.993632	1.02423	0.256632	1708	1.00154	0.985617	1.01772	0.850622	1708	1.01222	0.994012	1.03076	0.189697	1658
GrimAA difference	1.06102	1.03908	1.08342	2.74585e-08	1709	1.08304	1.05594	1.11084	6.86559e-10	1708	1.0734	1.04385	1.10378	6.57541e-07	1708	1.09325	1.06422	1.12307	8.45568e-11	1672
PhenoAA difference	1.03061	1.01826	1.04312	9.58958e-07	1709	1.03017	1.01774	1.04275	1.59007e-06	1708	1.02399	1.01083	1.03733	0.000329361	1708	1.03191	1.01888	1.0451	1.25783e-06	1694
IEAA	1.0182	0.997374	1.03946	0.0871491	1709	1.01471	0.993851	1.03601	0.168221	1708	-	-	-	-	-	1.01054	0.987578	1.03403	0.371379	1679
EEAA	1.01355	1.0008	1.02647	0.0372305	1709	1.01246	0.999673	1.02542	0.0561865	1708	-	-	-	-	-	1.01093	0.995951	1.02613	0.153503	1661
Mortality Risk Score (MRS)d	1.16082	1.04797	1.28582	0.00426485	1459	1.17205	1.0479	1.3109	0.00545217	1458	-	-	-	-	-	1.16057	1.03796	1.29767	0.00894599	1430
MRS (modified)d	1.2243	1.11078	1.34943	4.57934e-05	1664	1.21879	1.09944	1.35109	0.000167888	1663	-	-	-	-	-	1.22034	1.10184	1.35158	0.000132904	1628
	FF4 subsample (n = 1872)
	Crude model					Fully adjusted model					Fully adjusted + leukocyte count model					Fully adjusted model + Outliers removed
DNAm-based predictor	OR	Lower CI	Upper CI	p	Ne	OR	Lower CI	Upper CI	p	Ne	OR	Lower CI	Upper CI	p	Ne	OR	Lower CI	Upper CI	p	Nf
HorvathAA difference	1.01815	0.997473	1.03926	0.0857396	1852	1.01591	0.99513	1.03713	0.134397	1852	1.01393	0.992939	1.03535	0.194989	1852	1.01273	0.990355	1.03561	0.267129	1829
HannumAA difference	1.00952	0.987036	1.03251	0.409765	1852	1.00549	0.983002	1.02848	0.635395	1852	0.993259	0.969217	1.0179	0.588481	1852	1.0064	0.982373	1.03101	0.604866	1835
GrimAA difference	1.0669	1.04473	1.08953	1.48578e-09	1852	1.08798	1.0595	1.11721	4.59711e-10	1852	1.08586	1.05513	1.11748	1.86496e-08	1852	1.10521	1.07362	1.13772	1.35781e-11	1805
PhenoAA difference	1.0367	1.02163	1.05199	1.40547e-06	1852	1.03577	1.02048	1.05129	3.64005e-06	1852	1.03244	1.01595	1.04919	0.000101358	1852	1.04069	1.02431	1.05733	8.30826e-07	1825
IEAA	1.01542	0.994666	1.03661	0.146366	1852	1.01309	0.992225	1.03439	0.220652	1852	-	-	-	-	-	1.01405	0.990957	1.03769	0.235152	1823
EEAA	1.01402	0.995873	1.0325	0.130737	1852	1.0112	0.993024	1.0297	0.228833	1852	-	-	-	-	-	1.01181	0.991824	1.0322	0.248698	1825
MRS (modified)d	1.16863	1.06199	1.28599	0.00141383	1852	1.14881	1.03929	1.26987	0.00665072	1852	-	-	-	-	-	1.14817	1.03816	1.26985	0.00717317	1825
Note: Odd Ratios (ORs) and the corresponding 95% confidence intervals (CI) were generated using ordinal logistic regression.
Crude model adjusted for chronological age, sex and technical covariates. Fully adjusted model included additionally physical activity level, smoking status and alcohol consumption.
Shown in bold are statistically significant associations (p < 0.05).
a 13 NAs in MetS Score; additional NAs in MRS and MRS (modified) due to missing values in the required CpGs
b 13 NAs in MetS Score; 1 NA in the three additional covariates in the fully adjusted model; additional NAs in MRS and MRS (modified) due to missing values in the required CpGs
c 13 NAs in MetS Score; additional NAs in each predictor due to outliers removal (no. of outliers, range = 14 - 50); additional NAs in MRS and MRS (modified) due to missing values in the required CpGs
d The coefficients of MRS & MRS (modified) were standardized to its standard deviation.
e 20 NAs in MetS Score (no missing values in the required CpGs for MRS (modified))
f 20 NAs in MetS Score; additional NAs in each predictor due to outliers removal (no. of outliers, range = 17 - 47)

## Sheet: S3
Cross-sectional association between Type 2 diabetes (T2D) and DNAm-based predictors under (i) crude model, (ii) fully adjusted model, (iii) fully adjusted + leukocyte count model, and (iv) fully adjusted model after outliers removal
	F4 subsample (n = 1722)
	Crude model					Fully adjusted model					Fully adjusted + leukocyte count model					Fully adjusted model + Outliers removed
DNAm-based predictor	OR	Lower CI	Upper CI	p	Na	OR	Lower CI	Upper CI	p	Nb	OR	Lower CI	Upper CI	p	Nb	OR	Lower CI	Upper CI	p	Nc
HorvathAA difference	1.03806	1.0047	1.07253	0.0250076	1717	1.03008	0.994732	1.06669	0.0961964	1709	1.02662	0.989364	1.06529	0.163593	1709	1.0425	1.00455	1.08189	0.0277964	1690
HannumAA difference	1.03813	1.01317	1.06371	0.00258286	1717	1.03136	1.00477	1.05865	0.020508	1709	1.01725	0.988963	1.04634	0.234613	1709	1.03271	1.00045	1.06602	0.0468598	1659
GrimAA difference	1.09966	1.06379	1.13675	1.9775e-08	1717	1.08851	1.04205	1.13705	0.00013844	1709	1.06386	1.01352	1.11671	0.0123171	1709	1.08605	1.03618	1.13831	0.0005768	1673
PhenoAA difference	1.04455	1.02398	1.06553	1.74029e-05	1717	1.03612	1.01448	1.05822	0.000982592	1709	1.02803	1.00491	1.05168	0.0172259	1709	1.03268	1.00993	1.05594	0.00465984	1695
IEAA	1.03471	1.00046	1.07013	0.0469675	1717	1.02783	0.991579	1.0654	0.134051	1709	-	-	-	-	-	1.02653	0.986514	1.06817	0.196822	1680
EEAA	1.03455	1.01357	1.05596	0.00115669	1717	1.0264	1.00403	1.04928	0.0204531	1709	-	-	-	-	-	1.02666	0.999962	1.05407	0.0503315	1662
Mortality Risk Score (MRS)d	1.4312	1.21086	1.69163	2.63217e-05	1466	1.41079	1.16419	1.70962	0.000446627	1458	-	-	-	-	-	1.242	1.01621	1.51796	0.0342556	1430
MRS (modified)d	1.50883	1.2897	1.7652	2.78256e-07	1672	1.41052	1.18427	1.68	0.000115247	1664	-	-	-	-	-	1.3481	1.12582	1.61427	0.00115749	1629
	FF4 subsample (n = 1872)
	Crude model					Fully adjusted model					Fully adjusted + leukocyte count model					Fully adjusted model + Outliers removed
DNAm-based predictor	OR	Lower CI	Upper CI	p	Ne	OR	Lower CI	Upper CI	p	Ne	OR	Lower CI	Upper CI	p	Ne	OR	Lower CI	Upper CI	p	Nf
HorvathAA difference	1.0194	0.985429	1.05454	0.266505	1866	1.00845	0.972134	1.04612	0.653038	1866	1.00078	0.963902	1.03907	0.967453	1866	0.987647	0.948394	1.02852	0.547997	1843
HannumAA difference	1.00871	0.971635	1.0472	0.64989	1866	0.995806	0.956271	1.03698	0.83888	1866	0.964352	0.922345	1.00827	0.110156	1866	0.991371	0.949232	1.03538	0.695738	1849
GrimAA difference	1.06509	1.02865	1.10282	0.000384176	1866	1.09202	1.04156	1.14492	0.000265498	1866	1.0706	1.01679	1.12726	0.00951824	1866	1.09097	1.03708	1.14767	0.000755737	1819
PhenoAA difference	1.04666	1.02117	1.07278	0.000288298	1866	1.03476	1.00798	1.06225	0.0106366	1866	1.01868	0.990424	1.04774	0.197196	1866	1.03591	1.0055	1.06723	0.0202781	1840
IEAA	1.01284	0.978687	1.04818	0.466029	1866	1.00079	0.964171	1.0388	0.966936	1866	-	-	-	-	-	0.99261	0.951435	1.03557	0.731505	1839
EEAA	1.02044	0.989721	1.0521	0.194506	1866	1.01173	0.979057	1.0455	0.486198	1866	-	-	-	-	-	1.01252	0.975487	1.05096	0.512753	1838
MRS (modified)d	1.2974	1.10306	1.52599	0.00166282	1866	1.27167	1.0596	1.52618	0.0098258	1866	-	-	-	-	-	1.25449	1.03694	1.51767	0.0196321	1839
Note: Odd Ratios (ORs) and the corresponding 95% confidence intervals (CI) were generated using logistic regression.
Crude model adjusted for chronological age, sex and technical covariates. Fully adjusted model included additionally BMI, physical activity level, smoking status and alcohol consumption.
Shown in bold are statistically significant associations (p < 0.05).
a 5 NAs in T2D; additional NAs in MRS and MRS (modified) due to missing values in the required CpGs
b 5 NAs in T2D; 6 NAs in BMI, 2 NAs in the three additional covariates in the fully adjusted model; additional NAs in MRS and MRS (modified) due to missing values in the required CpGs
c 5 NAs in T2D; additional NAs in each predictor due to outliers removal (no. of outliers, range = 14 - 50); additional NAs in MRS and MRS (modified) due to missing values in the required CpGs
d The coefficients of MRS & MRS (modified) were standardized to its standard deviation.
e 6 NAs in T2D (no missing values in the required CpGs for MRS (modified))
f 6 NAs in T2D; additional NAs in each predictor due to outliers removal (no. of outliers, range = 17 - 47)

## Sheet: S4
Cross-sectional association between GrimAge components and metabolic traits in F4 and FF4 under the fully adjusted model
	Metabolic Syndrome (MetS)
	F4 subsample (n = 1722)					FF4 subsample (n = 1872)
GrimAge component	OR	Lower CI	Upper CI	p	Na	OR	Lower CI	Upper CI	p	Nb
Adrenomedullin	1.01391	1.00759	1.02027	1.50938e-05	1719	1.01574	1.00803	1.0235	5.84262e-05	1864
Beta-2 microglobulin	1	1	1	0.0428927	1719	1	1	1	1.49038e-05	1864
Cystatin C	1	0.999997	1.00001	0.462339	1719	1.00001	1	1.00001	0.0485887	1864
Growth differentiation factor 15	1.00056	0.999577	1.00155	0.263352	1719	1.00043	0.999526	1.00134	0.34943	1864
Leptin	1.00011	1.00006	1.00015	5.91063e-06	1719	1.00007	1.00002	1.00012	0.00400121	1864
Smoking pack-years	1.00305	0.994677	1.0115	0.476138	1719	1.001	0.992499	1.00957	0.818742	1864
Plasminogen activation inhibitor 1	1.00023	1.00019	1.00027	1.11319e-27	1719	1.00033	1.00027	1.00038	9.53505e-34	1864
Tissue inhibitor metalloproteinase	1.00042	1.00019	1.00064	0.000296243	1719	1.00043	1.00019	1.00067	0.000376266	1864
	Type 2 diabetes (T2D)
	F4 subsample (n = 1722)					FF4 subsample (n = 1872)
GrimAge component	OR	Lower CI	Upper CI	p	Nc	OR	Lower CI	Upper CI	p	Nd
Adrenomedullin	1.01404	1.00465	1.02351	0.00330367	1709	1.00624	0.995311	1.0173	0.264091	1866
Beta-2 microglobulin	1	1	1	0.00244374	1709	1	0.999999	1	0.317216	1866
Cystatin C	1	0.999992	1.00001	0.940964	1709	1.00001	0.999999	1.00002	0.103746	1866
Growth differentiation factor 15	1.00167	1.00027	1.00307	0.0194007	1709	1.00025	0.998911	1.00159	0.713261	1866
Leptin	1.00006	0.999992	1.00012	0.0872875	1709	1.0001	1.00003	1.00017	0.00808393	1866
Smoking pack-years	1.01665	1.00403	1.02942	0.0095423	1709	1.00736	0.994111	1.02078	0.277699	1866
Plasminogen activation inhibitor 1	1.00016	1.00011	1.00022	2.40372e-08	1709	1.00029	1.00021	1.00037	4.83243e-14	1866
Tissue inhibitor metalloproteinase	1.00045	1.00013	1.00077	0.00632255	1709	1.00021	0.999891	1.00053	0.195696	1866
Note: Odd Ratios (ORs) and the corresponding 95% confidence intervals (CI) were generated using logistic regression.
Fully adjusted model included additionally physical activity level, smoking status (except for smoking pack-years), alcohol consumption, and BMI (only for T2D).
Shown in bold are statistically significant associations (p < 0.05).
a 1 NA in MetS; 2 NAs in the covariates of the fully adjusted model
b 8 NAs in MetS
c 5 NAs in T2D; 6 NAs in BMI and 2 NAs in the other covariates of the fully adjusted model
d 6 NAs in T2D

## Sheet: S5
Longitudinal association between time-to-incident Type 2 diabetes (T2D) and DNAm-based predictors under (i) crude model, (ii) fully adjusted model, (iii) fully adjusted + leukocyte count model, and (iv) fully adjusted model after outliers removal
	T2D Cox regression subsample (n = 1456)
	Crude model					Fully adjusted model					Fully adjusted + leukocyte count model					Fully adjusted model + Outliers removed
DNAm-based predictor	HR	Lower CI	Upper CI	p	Na	HR	Lower CI	Upper CI	p	Nb	HR	Lower CI	Upper CI	p	Nb	HR	Lower CI	Upper CI	p	Nc
HorvathAA difference	1.00427	0.973088	1.03645	0.791287	1456	1.00141	0.969719	1.03414	0.931527	1447	0.996371	0.963762	1.03008	0.83045	1447	1.00037	0.964163	1.03793	0.984357	1429
HannumAA difference	1.00468	0.977114	1.03302	0.742314	1456	1.00255	0.974554	1.03134	0.860268	1447	0.994954	0.964271	1.02661	0.751612	1447	1.00565	0.971513	1.04099	0.749011	1410
GrimAA difference	1.06146	1.02915	1.0948	0.000156171	1456	1.05491	1.00978	1.10205	0.0165591	1447	1.04771	0.998725	1.09909	0.056427	1447	1.04269	0.992576	1.09533	0.096227	1407
PhenoAA difference	1.03222	1.00813	1.05689	0.00848603	1456	1.02489	1.00111	1.04923	0.0400712	1447	1.02415	0.998167	1.05081	0.0687485	1447	1.02943	1.00258	1.057	0.0314956	1425
IEAA	1.00373	0.971432	1.03711	0.823282	1456	1.0014	0.968692	1.03521	0.934321	1447	-	-	-	-	-	1.0001	0.961916	1.03981	0.995843	1420
EEAA	1.00808	0.985256	1.03144	0.490916	1456	1.00417	0.980869	1.02803	0.728138	1447	-	-	-	-	-	1.00716	0.979164	1.03596	0.619896	1414
Mortality Risk Score (MRS)d	1.14438	0.976746	1.34077	0.0951539	1417	1.10599	0.921942	1.32677	0.278018	1408	-	-	-	-	-	1.04732	0.87384	1.25523	0.616814	1388
MRS (modified)d	1.1113	0.943137	1.30945	0.20744	1437	1.05383	0.882898	1.25787	0.561446	1428	-	-	-	-	-	1.02947	0.865025	1.22518	0.743593	1409
Note: Hazard Ratios (HRs) and the corresponding 95% confidence intervals (CI) were generated using Cox proportional hazard regression.
Crude model adjusted for chronological age, sex and technical covariates. Fully adjusted model included additionally BMI, physical activity level, smoking status and alcohol consumption.
Shown in bold are statistically significant associations (p < 0.05).
a NAs in MRS and MRS (modified) due to missing values in the required CpGs
b 2 NAs in BMI, 7 NAs in alcohol consumption and smoking status/physical activity; additional NAs in MRS and MRS (modified) due to missing values in the required CpGs
c Additional NAs in each predictor due to outliers removal (no. of outliers, range = 18 - 40); additional NAs in MRS and MRS (modified) due to missing values in the required CpGs
d The coefficients of MRS & MRS (modified) were standardized to its standard deviation.

## Sheet: S6
C-statistic of models for prediction of incidence of Type 2 diabetes (T2D) at 8 Years
Model type	Included covariates/variables in model	C-statistic	Lower 95% CI	Upper 95% CI	Na
Framingham clinical predictors	Predictors of Framingham 8-year T2D risk functionb	0.802186	0.732643	0.871729	481
Framingham clinical predictors	Predictors of Framingham 8-year T2D risk functionb + Age + Sex	0.806416	0.735076	0.877755	481
Framingham clinical predictors + DNAm-based predictor	Predictors of Framingham 8-year T2D risk functionb + GrimAA difference + Technical covariatesc + Age + Sex	0.847814	0.783149	0.912478	481
DNAm-based predictor	GrimAA difference + Technical covariatesc + Age + Sex	0.72681	0.630442	0.823179	481
Framingham clinical predictors + DNAm-based predictor	Predictors of Framingham 8-year T2D risk functionb + PhenoAA difference + Technical covariatesc + Age + Sex	0.844014	0.777527	0.910502	481
DNAm-based predictor	PhenoAA difference + Technical covariatesc + Age + Sex	0.727168	0.631898	0.822439	481
Framingham clinical predictors + DNAm-based predictor	Predictors of Framingham 8-year T2D risk functionb + GrimAA difference + PhenoAA difference + Technical covariatesc + Age + Sex	0.847312	0.781967	0.912657	481
Model type	Included covariates/variables in model	C-statistic	Lower 95% CI	Upper 95% CI	Nd
Framingham clinical predictors	Predictors of Framingham 8-year T2D risk functionb	0.804403	0.736663	0.872144	472
Framingham clinical predictors + DNAm-based predictor	Predictors of Framingham 8-year T2D risk functionb + MRS + Technical covariatesc + Age + Sex	0.859922	0.794508	0.925336	472
DNAm-based predictor	MRS + Technical covariatesc + Age + Sex	0.759271	0.667001	0.851542	472
Framingham clinical predictors + DNAm-based predictor	Predictors of Framingham 8-year T2D risk functionb + GrimAA difference + Technical covariatesc + Age + Sex	0.846536	0.782285	0.910788	472
Framingham clinical predictors + DNAm-based predictor	Predictors of Framingham 8-year T2D risk functionb + PhenoAA difference + Technical covariatesc + Age + Sex	0.84383	0.777214	0.910446	472
Note: C-statistic indicates the area under the curve (AUC). 95% CI of AUC was computed using the R pROc package with 2000 stratified bootstrap replicates.
a Final remaining sample after excluding participants with (i) missing one/more values of the clinical predictors of Framingham risk function, or (ii) fasting glucose level above 126 mg/dL (which was indicative of T2D)
b Clinical predictors of the Framingham risk function included (i) fasting glucose level, (ii) body mass index, (iii) high-density lipoprotein cholesterol level, (iv) parental history of diabetes mellitus, (v) triglyceride level and (vi) blood pressure or receiving treatment.
c Technical covariates included the first five principal components of the positive control probes and a batch variable, to adjust for the technical effects of methylation data.
d Due to the missing values of MRS (n = 8), the number of complete cases was smaller than that for GrimAA/PhenoAA difference. For comparison purpose with other DNAm-based predictors, estimates for other models were recalculated using the same sample of complete cases.

## Sheet: S7
Overview of the DNAm-based predictors/epigenetic measures selected
DNAm-based predictor	Abbreviation	Training phenotype	Number of CpGs	Description	References (as listed in main text)
DNAmAgeHorvath Age acceleration difference	HorvathAA difference	Chronological age	353	The clock was developed using approximately 8,000 samples that incorporated 51 healthy tissues/cells (with 27K/450K Illumina array). Horvath used penalized regression to train a multi-tissue predictor of chronological age (also referred to as the pan-tissue clock). Horvath AA difference is the difference between the predicted DNAmAgeHorvath and chronological age.	[5]
DNAmAgeHannum Age acceleration difference	HannumAA difference	Chronological age	71	The clock was developed using whole blood sample of 656 persons (with 450K Illumina array). Hannum et al. used penalized regression to train a predictor of chronological age. Hannum AA difference is the difference between the predicted DNAmAgeHannum and chronological age.	[6]
DNAmPhenoAge Age acceleration difference	PhenoAA difference	Phenotypic age	513	The clock was developed using whole blood samples of various studies and selected CpGs available on 21K, 450K and EPIC Illumina arrays. Firstly, Levine et al. used Cox penalized regression model to regress hazard of mortality on clinical markers and chronological age. Subsequently, 9 clinical biomarkers and age were selected and combined into a "Phenotypic Age" estimate, which was then regressed …	[9]
DNAmGrimAge Age acceleration difference	GrimAA difference	Mortality	1030	The clock was developed using whole blood samples of 2356 individuals from the Framingham Heart Study, and selected CpGs available on both 450K and EPIC Illumina arrays. Lu et al. used elastic net regression to regress plasma proteins and smoking pack years on CpGs levels, sex and chronological age. Subsequently, regression of time to death (all-cause mortality) yielded the final predictor, a sin…	[10]
Intrinsic epigenetic age acceleration	IEAA	Chronological age	353	IEAA is derived from DNAmAgeHorvath as raw residual of the predicted age, regressed on chronological age and imputed cell count of naive CD8 + T cells, exhausted CD8 + T cells, plasmablasts, CD4 + T cells, natural killer cells, monocytes and granulocytes. Thus, the measure reflects intrinsic aging independent of white blood cells (leukocytes) composition.	[7]
Extrinsic epigenetic age acceleration	EEAA	Chronological age	71	EEAA is derived from DNAmAgeHannum, as the residual of a weighted age estimate on chronological age, resulting in the up-weighting of the contribution of 3 aging-related cell types (naïve cytotoxic T cells, exhausted cytotoxic T cells and plasmablasts). Thus, the measure reflects aging of the immune system.	[8]
Mortality Risk Score	MRS	Mortality	10	The clock was developed using whole blood samples of 954 individuals, and validated in 1000 individuals from the ESTHER study (with 450K Illumina array). Zhang et al. used Cox regression to regress time to death (all-cause mortality) on methylation beta value, age, sex and batch effects. Subsequently, LASSO penalized regression was used to further select candidate CpGs from the significant hits. …	[11]
